# Supplementary material for: The Effect of Conditioned Medium from Angiopoietin-1 Gene-Modified Mesenchymal Stem Cells on Wound Healing in a Diabetic Mouse Model
Source: Bioengineering (Basel). 2024 Dec 9;11(12):1244. doi: 10.3390/bioengineering11121244 (PMC11673525; doi:10.3390/bioengineering11121244)
Supplement: Supplementary file 1 [file bioengineering-11-01244-s001.zip]

Archive with 1 entries (1 files):
- bioengineering-3268958-supplementary.pdf
